# Supplementary material for: Subclinical infection caused by a recombinant vaccine-like strain poses high risks of lumpy skin disease virus transmission
Source: Front Vet Sci. 2024 Apr 2;11:1330657. doi: 10.3389/fvets.2024.1330657 (PMC11019024; doi:10.3389/fvets.2024.1330657)
Supplement: Supplementary file 1 [file Table_1.XLSX]

## Sheet: Лист1
Animal Number	DPI	0	3	5	7	9	11	13	14	15	16	17	18	19	26	30	33	36	39	42	45	47	49
No 1	Body temperature	38.9	38.4	39.2	39.3	39.1	41	41.1	Removed from the experiment
	General Condition	0	0	0	0	0	1	3
	Feed and Water Intake	0	0	0	0	0	1	3
	Respiratory Tract	0	0	0	0	0	1	2
	Skin	0	0	0	0	0	1	3
	Other Clinical Signs	0	0	0	0	0	1	3
No 2	Body temperature	39.1	39.1	39.2	39.3	39.4	39.2	39.1		39.2	39.3	39.1	39.2	39.3	39.1	39.3	38.9	39.3	39.1	39.3	38.9	39.1	39
	General Condition	0	0	0	0	0	0	0		0	0	0	0	0	0	0	0	0	0	0	0	0	0
	Feed and Water Intake	0	0	0	0	0	0	0		0	0	0	0	0	0	0	0	0	0	0	0	0	0
	Respiratory Tract	0	0	0	0	0	0	0		0	0	0	0	0	0	0	0	0	0	0	0	0	0
	Skin	0	0	0	0	0	0	0		0	0	0	0	0	0	0	0	0	0	0	0	0	0
	Other Clinical Signs	0	0	0	0	0	0	0		0	0	0	0	0	0	0	0	0	0	0	0	0	0
No 3	Body temperature	38.9	38.5	39.2	39.3	39.1	40.3	39.4		39.2	39.3	39.1	39.1	39.2	39.3	39.1	38.7	38.6	39.3	39.1	39.2	39.3	39.1
	General Condition	0	0	0	0	0	0	0		0	0	0	0	0	0	0	0	0	0	0	0	0	0
	Feed and Water Intake	0	0	0	0	0	0	0		0	0	0	0	0	0	0	0	0	0	0	0	0	0
	Respiratory Tract	0	0	0	0	0	0	0		0	0	0	0	0	0	0	0	0	0	0	0	0	0
	Skin	0	0	0	0	0	0	0		0	0	0	0	0	0	0	0	0	0	0	0	0	0
	Other Clinical Signs	0	0	0	0	0	0	0		0	0	0	0	0	0	0	0	0	0	0	0	0	0
No 4	Body temperature	39.1	38.6	39.2	39.3	39.4	40.5	41.1	Removed from the experiment
	General Condition	0	0	0	0	0	1	1
	Feed and Water Intake	0	0	0	0	0	2	2
	Respiratory Tract	0	0	0	0	0	1	1
	Skin	0	0	0	0	0	1	2
	Other Clinical Signs	0	0	0	0	0	1	2
No 5	Body temperature	38.8	38.6	39.2	39.3	39.1	41	38.5	Removed from the experiment
	General Condition	0	0	0	0	0	1	1
	Feed and Water Intake	0	0	0	0	0	1	1
	Respiratory Tract	0	0	0	0	0	1	1
	Skin	0	0	0	0	0	1	2
	Other Clinical Signs	0	0	0	0	0	1	3
No 6	Body temperature	39.4	39.2	39.2	39.3	39.4	39.2	39.1		39.2	39.3	39.1	39.3	38.9	39.3	39.1	39.3	38.9	39.1	38.5	38.3	38.4	38.3
	General Condition	0	0	0	0	0	0	0		0	0	0	0	0	0	0	0	0	0	0	0	0	0
	Feed and Water Intake	0	0	0	0	0	0	0		0	0	0	0	0	0	0	0	0	0	0	0	0	0
	Respiratory Tract	0	0	0	0	0	0	0		0	0	0	0	0	0	0	0	0	0	0	0	0	0
	Skin	0	0	0	0	0	0	0		0	0	0	0	0	0	0	0	0	0	0	0	0	0
	Other Clinical Signs	0	0	0	0	0	0	0		0	0	0	0	0	0	0	0	0	0	0	0	0	0
No 7	Body temperature	38.5	38.9	39.2	39.3	39.1	38.8	38.9		38.7	40.9	4.05	40.1	39.6	Removed from the experiment
	General Condition	0	0	0	0	0	0	0		0	0	1	3	2
	Feed and Water Intake	0	0	0	0	0	0	0		0	0	1	1	2
	Respiratory Tract	0	0	0	0	0	0	0		0	0			3
	Skin	0	0	0	0	0	0	0		0	0	1	1	2
	Other Clinical Signs	0	0	0	0	0	0	0		0	0	0	0	2
No 8	Body temperature	38.6	38.9	38.6	39.5	38.3	39.2	39.1		39.2	39.3	39.1	39.2	39.3	39.1	38.7	38.6	39.3	39.1	39.2	39.3	39.2	39.3
	General Condition	0	0	0	0	0	0	0		0	0	0	0	0	0	0	0	0	0	0	0	0	0
	Feed and Water Intake	0	0	0	0	0	0	0		0	0	0	0	0	0	0	0	0	0	0	0	0	0
	Respiratory Tract	0	0	0	0	0	0	0		0	0	0	0	0	0	0	0	0	0	0	0	0	0
	Skin	0	0	0	0	0	0	0		0	0	0	0	0	0	0	0	0	0	0	0	0	0
	Other Clinical Signs	0	0	0	0	0	0	0		0	0	0	0	0	0	0	0	0	0	0	0	0	0
No 9	Body temperature	39.2	39.1	39.2	39.3	39.1	41.8	41.2	Removed from the experiment
	General Condition	0	0	0	0	0	1	3
	Feed and Water Intake	0	0	0	0	0	1	3
	Respiratory Tract	0	0	0	0	0	2	2
	Skin	0	0	0	0	0	2	3
	Other Clinical Signs	0	0	0	0	0	1	3
No 10	Body temperature	38.5	39.1	38.6	38.9	39.4	39.3	38.2		39.2	39.3	39.1	39.2	39.3	39.1	39.2	39.3	39.2	39.3	39.1	38.7	38.6	38.5
	General Condition	0	0	0	0	0	0	0		0	0	0	0	0	0	0	0	0	0	0	0	0	0
	Feed and Water Intake	0	0	0	0	0	0	0		0	0	0	0	0	0	0	0	0	0	0	0	0	0
	Respiratory Tract	0	0	0	0	0	0	0		0	0	0	0	0	0	0	0	0	0	0	0	0	0
	Skin	0	0	0	0	0	0	0		0	0	0	0	0	0	0	0	0	0	0	0	0	0
	Other Clinical Signs	0	0	0	0	0	0	0		0	0	0	0	0	0	0	0	0	0	0	0	0	0
No 11	Body temperature	Introduced to the experiment on the 15 dpi								39.2	39.3	39.1	38.7	38.6	38.5	38.5	38.6	39.2	39.3	39.1	39.2	39.3	39.4
	General Condition									0	0	0	0	0	0	0	0	0	0	0	0	0	0
	Feed and Water Intake									0	0	0	0	0	0	0	0	0	0	0	0	0	0
	Respiratory Tract									0	0	0	0	0	0	0	0	0	0	0	0	0	0
	Skin									0	0	0	0	0	0	0	0	0	0	0	0	0	0
	Other Clinical Signs									0	0	0	0	0	0	0	0	0	0	0	0	0	0
No 12	Body temperature									39.2	39.3	39.1	38.7	38.6	38.5	38.5	38.6	38.8	37.9	38	38.2	38.3	38.4
	General Condition									0	0	0	0	0	0	0	0	0	0	0	0	0	0
	Feed and Water Intake									0	0	0	0	0	0	0	0	0	0	0	0	0	0
	Respiratory Tract									0	0	0	0	0	0	0	0	0	0	0	0	0	0
	Skin									0	0	0	0	0	0	0	0	0	0	0	0	0	0
	Other Clinical Signs									0	0	0	0	0	0	0	0	0	0	0	0	0	0
No 13	Body temperature									39.2	39.3	39.1	39.2	39.3	40.5	40.6	41	40.2	40.1	40.2	39.8	39.7	39.5
	General Condition									0	0	0	0	0	1	2	2	3	3	3	2	2	2
	Feed and Water Intake									0	0	0	0	0	1	1	2	2	2	2	1	1	1
	Respiratory Tract									0	0	0	0	0	1	2	2	3	3	3	3	3	3
	Skin									0	0	0	0	0	0	1	2	3	3	3	3	3	3
	Other Clinical Signs									0	0	0	0	0	0	0	1	2	2	2	2	2	2
No 14	Body temperature									39.2	39.1	38.7	38.6	38.5	38.5	38.6	38.8	37.9	38	38.2	38.3	38.7	38.4
	General Condition									0	0	0	0	0	0	0	0	0	0	0	0	0	0
	Feed and Water Intake									0	0	0	0	0	0	0	0	0	0	0	0	0	0
	Respiratory Tract									0	0	0	0	0	0	0	0	0	0	0	0	0	0
	Skin									0	0	0	0	0	0	0	0	0	0	0	0	0	0
	Other Clinical Signs									0	0	0	0	0	0	0	0	0	0	0	0	0	0
No 15	Body temperature									39.2	39.3	39.1	39.2	39.1	38.7	38.6	38.5	38.5	38.6	38.8	38.9	39	38.7
	General Condition									0	0	0	0	0	0	0	0	0	0	0	0	0	0
	Feed and Water Intake									0	0	0	0	0	0	0	0	0	0	0	0	0	0
	Respiratory Tract									0	0	0	0	0	0	0	0	0	0	0	0	0	0
	Skin									0	0	0	0	0	0	0	0	0	0	0	0	0	0
	Other Clinical Signs									0	0	0	0	0	0	0	0	0	0	0	0	0	0
